# Supplementary material for: Maternal perceptions of the quality of Care in the Free Maternal Care Policy in sub-Sahara Africa: a systematic scoping review
Source: BMC Health Serv Res. 2020 Oct 1;20:911. doi: 10.1186/s12913-020-05755-9 (PMC7528345; doi:10.1186/s12913-020-05755-9)
Supplement: Supplementary file 2 — Additional file 2: Supplementary file 2. Mix Method Quality Appraisal Tool. [file 12913_2020_5755_MOESM2_ESM.xlsx]

## Sheet: MMAT checklist
	SCREENING QUESTIONS		1. QUALITATIVE STUDIES					3. NON-RANDOMIZED STUDIES					4. QUANTITATIVE DESCRIPTIVE STUDIES					5. MIXED METHODS STUDIES
First author	S1. Are there clear research questions?	S2. Do the collected data allow to address the research questions?	1.1. Is the qualitative approach appropriate to answer the research question?	1.2. Are the qualitative data collection methods adequate to address the research question?	1.3. Are the findings adequately derived from the data?	1.4. Is the interpretation of results sufficiently substantiated by data?	1.5. Is there coherence between qualitative data sources, collection, analysis and interpretation?	3.1. Are the participants representative of the target population?	3.2. Are measurements appropriate regarding both the outcome and intervention (or exposure)?	3.3. Are there complete outcome data?	3.4. Are the confounders accounted for in the design and analysis?	3.5. During the study period, is the intervention administered (or exposure occurred) as intended?	4.1. Is the sampling strategy relevant to address the research question?	4.2. Is the sample representative of the target population?	4.3. Are the measurements appropriate?	4.4. Is the risk of nonresponse bias low?	4.5. Is the statistical analysis appropriate to answer the research question?	5.1. Is there an adequate rationale for using a mixed methods design to address the research question?	5.2. Are the different components of the study effectively integrated to answer the research question?	5.3. Are the outputs of the integration of qualitative and quantitative components adequately interpreted?	5.4. Are divergences and inconsistencies between quantitative and qualitative results adequately addressed?	5.5. Do the different components of the study adhere to the quality criteria of each tradition of the methods involved?	Percentage score
Dennis et. al., 2019	Yes	Yes											Yes	Can't tell	Yes	Can't tell	Yes						71.4
Belaid and riddle, 2015	Yes	Yes	Yes	Yes	Yes	Yes	Yes																100
Philibert et. al., 2014	Yes	Yes						Can't tell	Yes	Yes	No	Yes											71.4
Ridde and Diarra, 2009	Yes	Yes																Yes	Yes	Yes	Yes	No	85.7
Dalinjong et. al., 2012	Yes	Yes	Yes	Yes	Yes	Yes	Yes																100
Ganle et. al., 2014	Yes	Yes	Yes	Yes	Yes	Yes	Yes																100
Amo-Adjei et. al., 2016	Yes	Yes											Yes	Can't tell	Yes	Can't tell	Yes						71.4
Owiti et. al., 2018	Yes	Yes											Yes	Can't tell	Yes	Can't tell	Yes						71.4
Kuwawenaruwa et. al., 2019	Yes	Yes											Yes	Yes	Yes	Can't tell	Yes						85.7
Koroma et. al., 2017	Yes	Yes											Can't tell	Can't tell	Yes	Can't tell	Yes						57.1
Ogbuabor et. al., 2018	Yes	Yes	Yes	Can't tell	Yes	Yes	Yes																85.7
Gitobu et. al., 2018	Yes	Yes											Can't tell	Can't tell	Yes	Can't tell	Yes						57.1
Mahamoud, 2017
